# Supplementary material for: Single-cell transcriptome sequencing reveals aberrantly activated inter-tumor cell signaling pathways in the development of clear cell renal cell carcinoma
Source: J Transl Med. 2024 Jan 8;22:37. doi: 10.1186/s12967-023-04818-9 (PMC10775677; doi:10.1186/s12967-023-04818-9)
Supplement: Supplementary file 1 — Additional file 1: Table S1. Baseline characteristics of clinical samples [file 12967_2023_4818_MOESM1_ESM.xlsx]

## Sheet: Sheet1
Baseline characteristics of clinical samples
Individual	Organism	Sex	Age(years)	Clinical staging	TNM	Treatment options	Pathological type	Storage method	Specimen type
Patient 1	Homo sapiens	female	53	Ⅲ	T3N0M0	Radical nephrectomy	ccRCC	FFPE	Tumor
	Homo sapiens							FFPE	Distal normal tissues
Patient 2	Homo sapiens	male	42	Ⅱ	T2N0M0	Radical nephrectomy	ccRCC	FFPE	Tumor
	Homo sapiens							FFPE	Distal normal tissues
Patient 3	Homo sapiens	female	52	Ⅱ	T2N0M0	Radical nephrectomy	ccRCC	FFPE	Tumor
	Homo sapiens							FFPE	Distal normal tissues
Patient 4	Homo sapiens	male	58	Ⅲ	T2N1M0	Radical nephrectomy	ccRCC	FFPE	Tumor
	Homo sapiens							FFPE	Distal normal tissues
